# Supplementary material for: Cardiopulmonary Bypass Time During Surgery for Acute Type A Aortic Dissection and Mid-Term Survival
Source: J Cardiovasc Dev Dis. 2025 Apr 7;12(4):139. doi: 10.3390/jcdd12040139 (PMC12028012; doi:10.3390/jcdd12040139)
Supplement: Supplementary file 1 [file jcdd-12-00139-s001.zip]

Archive with 13 entries (12 files):
- Supplementary_fig1.tiff
- Supplementary_fig2.jpg
- Supplementary_fig3.tiff
- Supplementary_fig4.tiff
- Supplementary_fig5.tiff
- Supplementary_fig6.tiff
- __MACOSX/
- __MACOSX/._Supplementary_fig1.tiff
- __MACOSX/._Supplementary_fig2.jpg
- __MACOSX/._Supplementary_fig3.tiff
- __MACOSX/._Supplementary_fig4.tiff
- __MACOSX/._Supplementary_fig5.tiff
- __MACOSX/._Supplementary_fig6.tiff
